# Supplementary material for: Exploring Nitric Oxide as a Regulator in Salt Tolerance: Insights into Photosynthetic Efficiency in Maize
Source: Plants (Basel). 2024 May 10;13(10):1312. doi: 10.3390/plants13101312 (PMC11125177; doi:10.3390/plants13101312)
Supplement: Supplementary file 1 [file plants-13-01312-s001.zip]

Archive with 1 entries (1 files):
- plants-2974020-supplementary.pdf
